# Supplementary material for: Targeting Secreted Protease/Anti-Protease Balance as a Vaccine Strategy against the Helminth Fasciola hepatica
Source: Vaccines (Basel). 2022 Jan 20;10(2):155. doi: 10.3390/vaccines10020155 (PMC8878381; doi:10.3390/vaccines10020155)
Supplement: Supplementary file 1 [file vaccines-10-00155-s001.zip]

Archive with 1 entries (1 files):
- vaccines-1494525-supplementary.pdf
